# Supplementary material for: Evolution of Metapostnotum in Flat Wasps (Hymenoptera, Bethylidae): Implications for Homology Assessments in Chrysidoidea
Source: PLoS One. 2015 Oct 14;10(10):e0140051. doi: 10.1371/journal.pone.0140051 (PMC4605639; doi:10.1371/journal.pone.0140051)
Supplement: S2 Table — The table was generated by the analyze tool available through the Hymenoptera Glossary (HAO), using the Universal Resource Identifiers (URIs). New terms highlighted with an asterisk (*), terms not used in the Hymenoptera glossary (**), and synonymous ones marked with an equal sign (=). (XLSX) [file pone.0140051.s002.xlsx]

## Sheet: Sheet1
S2 Table. List of ontological concepts of anatomical structures applied in the present work, and a brief historical review of the terms.
Term	Abbreviation	Concept	URI	HAO reference	HAO Preferred Term	Term used in this work	Reference used in this work
abdominal tergum 1	T1	The tergum that is located on abdominal segment 1.	http://purl.obolibrary.org/obo/HAO_0000051	Mikó, I. 2009. -2014 Curator. Hymenoptera Anatomy Ontology.	abdominal tergum 1	first abdominal tergum	Snodgrass RE. The Thorax of insects and the articulation of the wings. Proc U S Nat Mus. 1909; 36: 511-595.
= first abdominal tergite							Crampton GC. The thoracic sclerites and the systematic position of Grylloblatta campodieformis Walker, a remarkable annectant, "Orthopteroid" insect. Entomol News. 1915; 26 (10): 337-350.
= propodeum							Snodgrass RE. Principles of insect morphology. New York: Cornell University Press; 1935.
abdominal tergum 2	T2	The tergum that is located on abdominal segment 2.	http://purl.obolibrary.org/obo/HAO_0000053	Mikó, I. 2009. -2014 Curator. Hymenoptera Anatomy Ontology.	abdominal tergum 2	second abdominal tergum	Snodgrass RE. The Thorax of insects and the articulation of the wings. Proc U S Nat Mus. 1909; 36: 511-595.
= second abdominal tergite							Smith JB. Explanation of terms used in Entomology. Brooklyn: Brooklyn Entomological Society; 1906.
= first metasomal tergum							Michener CD. Comparative external morphology, phylogeny, and a classification of the bees (Hymenoptera). Bull Am Mus Nat Hist. 1944; 82: 151-326.
= first gastral tergite							Richards OW. Hymenoptera introduction and key to families: handbooks for the identification of British insects. 2nd ed. London: R Entomol Soc Lond. 1977.
= metasomal tergum I							Eickwort GC. Two European Species of Chelostoma Established in New York State (Hymenoptera: Megachilidae). Psyche. 1980; 87: 315-324.
= gastral tergum I							Eickwort GC. Two European Species of Chelostoma Established in New York State (Hymenoptera: Megachilidae). Psyche. 1980; 87: 315-324.
= first metasomal tergite							Johnson NF. Systematics of Nearctic Telenomus: classification and revisions of the podisi and phymatae species groups (Hymenoptera: Scelionidae). Bull Ohio Biol Surv. 1984; 6: 1-113.
= 1st tergite							Belokobylskij SA, Quicke DLJ. Seven new genera of the subfamily Doryctinae (Hymenoptera: Braconidae) from the Old World. J Hymenopt Res. 2000; 9: 111-141.
= first tergite							Belokobylskij SA, Quicke DLJ. Seven new genera of the subfamily Doryctinae (Hymenoptera: Braconidae) from the Old World. J Hymenopt Res. 2000; 9: 111-141.
= abdominal tergum 2							Mikó I. Curator. Hymenoptera Anatomy Ontology. 2009. Available: http://glossary.hymao.org/projects/32/public/ontology/.
= metasomal tergite I							Whitfield JB, Rodriguez JJ, Masonick PK. Reared microgastrine wasps (Hymenoptera: Braconidae) from Yanayacu Biological Station and environs (Napo Province, Ecuador): Diversity and host specialization. J Insect Sci. 2009; 9(31): 1-22.
= abdominal tergite II							Kononova SV. New Palaearctic species of the subgenus Telenomus (Hymenoptera, Scelionidae, Telenominae), having the mesoscutum with parapsidal furrows. Entomol Rev. 2009; 89: 332-339.
acrotergite	atg	The area that is located anteriorly of the antecosta on the tergum.	http://purl.obolibrary.org/obo/HAO_0001156	Mikó, I. 2009. -2014 Curator. Hymenoptera Anatomy Ontology.	acrotergite		Snodgrass RE. Principles of insect morphology. New York: Cornell University Press; 1935.
antecosta	ac	The ridge that extends along the anterior margin of the tergum and sternum and corresponds to the site of attachment of the median longitudinal intersegmental muscles.	http://purl.obolibrary.org/obo/HAO_0000098	Snodgrass, R. E. 1935. Principles of insect morphology. McGraw-Hill Book Co., Inc., New York & London 667 pp.; Deans, A. R. 2009. HAO curator..	antecosta		Snodgrass RE. Principles of insect morphology. New York: Cornell University Press; 1935.
antecostal sulcus	acs	The sulcus that corresponds to the antecosta.	http://purl.obolibrary.org/obo/HAO_0000099	Mikó, I. 2009. -2014 Curator. Hymenoptera Anatomy Ontology.	antecostal sulcus		Snodgrass RE. The Thorax of insects and the articulation of the wings. Proc U S Nat Mus. 1909; 36: 511-595.
= antecostal suture							Snodgrass RE. Principles of insect morphology. New York: Cornell University Press; 1935.
= cintus							Serna F, Mackay W. A descriptive morphology of the ant genus Procryptocerus (Hymenoptera: Formicidae). J Insect Sci. 2010; 10: 1-36.
dorsal propodeal inflection	dpin	The inflection that extends along the dorsal margin of the propodeum and accommodates the metanotum.	http://purl.obolibrary.org/obo/HAO_0000272	Mikó, I., L. Vilhelmsen, N. F. Johnson, L. Masner , and Z. Pénzes. 2007. Morphology of Scelionidae (Hymenoptera: Platygastroidea): head and mesosoma. Zootaxa 1571:1-78.; Mikó, I. 2009. -2014 Curator. Hymenoptera Anatomy Ontology.	dorsal propodeal inflection		Mikó I, Vilhelmsen L, Johnson NF, Masner L, Pénzes Z. Morphology of Scelionidae (Hymenoptera: Platygastroidea): head and mesosoma. Zootaxa. 2007; 1571: 1-78.
median carina of propodeal declivity**	mcpr	Longitudinal median carina located on the propodeal declivity and posteriorly continuous to the metapostnotal median carina.					Lanes GO, Azevedo CO. Phylogeny and Taxonomy of Sclerodermini (Hymenoptera, Bethylidae, Epyrinae). Insect Syst Evol. 2008; 39: 1-32.
mesolaterophragma	lph2	The area that is well sclerotised, composes the lateral part of the mesophragma and is continuous with the dorsal and ventral mesopostnotal flanges, is connected distally with the subalare and ventrally bears the mesopostnotal apodeme.	http://purl.obolibrary.org/obo/HAO_0001788	Curators. 2010. Gibson, Vilhelmsen, Seltmann, Bertone, Yoder, Mikó muscle working group..	mesolaterophragma		Vilhelmsen L. Before the wasp-waist: comparative anatomy and phylogenetic implications of the skeleto-musculature of the thoraco-abdominal boundary region in basal Hymenoptera (Insecta). Zoomorphology. 2000; 119: 185-221.
= accessory sclerite of the fourth axillary sclerite							Snodgrass RE. The thorax of the Hymenoptera. Proc U S Nat Mus. 1910; 39: 37-91.
= inner process of mesopostphragma							Weber H. Der Thorax der Hornisse. Zool Jahrb Abt Anat Ontologie Tiere. 1925; 67: 1-100.
= anterior process of mesopostphragma							Duncan CD. A contribution to the biology of North American vespine wasps. Stanford Univ Publ, Univ Ser, Biol Sci. 1939; 8: 1-233.
= axillary lever							Snodgrass RE. The skeleto-muscular mechanisms of the honey bee. Smithsonian Misc Coll. 1942; 103: 1-120.
= muscle bearing process of mesopostphragma							Alam SM. The skeleto-muscular mechanism of Stenobracon deesae Cameron (Braconidae, Hymenoptera): an ectoparasite of sugarcane and juar borers of India Part I Head and thorax. Alig Musl Univ Publ (Zool Ser) Ind Ins Typ. 1951; 3: 1-174.
= lateral lobe of second phragma							Daly HV. Close-packed and fibrillar muscles of the Hymenoptera. Ann Entomol Soc Am. 1963; 56: 295-306.
= mesopostnotal apodeme							Ronquist F, Nordlander G. Skeletal morphology of an archaic cynipoid, Ibalia rufipes (Hymenoptera: Ibaliidae). Entomol Scand. 1989; 33: 1-60.
= laterophragma of mesopostnotum							Heraty JM, Woolley JB, Darling DC. Phylogenetic implications of the mesofurca and the mesopostnotum in Hymenoptera. J Hymenopt Res. 1994; 3: 241-277.
mesonotum	n2	The area that is limited anteriorly by the pronotum, laterally by the basalare, axillary sclerites, subalare and the mesopectus and posterolaterally by the mesopostnotum and the metanotum.	http://purl.obolibrary.org/obo/HAO_0000556	Mikó, I. 2009. -2014 Curator. Hymenoptera Anatomy Ontology.; Karlsson, D., and F. Ronquist. 2012. Skeletal Morphology of Opius dissitus and Biosteres carbonarius (Hymenoptera: Braconidae), with a Discussion of Terminology. PLoS ONE 7:e32573.	mesonotum		Shuckard WE. A Manual of entomology. tr. from the German of Dr. Herman Burmeister by W. E. Shuckard, with additions by the author, and original notes and plates by the translator. London: E. Churchton; 1836.
= mesothorax							Kirby W, Spencer W. An introduction to Entomology: or elements of the Natural History of insects. 5th ed. v. 3. London: Longman et al.; 1828.
mesophragma	ph2	The phragma that extends along the ventral (posterior) margin of the ventral mesopostnotal flange and corresponds to the site of origin of the prophragmo-mesophragmal and the mesophragmo-metaphragmal muscles.	http://purl.obolibrary.org/obo/HAO_0000558	Mikó, I. 2009. -2014 Curator. Hymenoptera Anatomy Ontology.; Vilhelmsen, L. B. 2000. Before the wasp-waist: Comparative anatomy and phylogenetic implications of the skeleto-musculature of the thoraco-abdominal boundary region in basal Hymenoptera (Insecta) . Zoomorphology [was Zeitschrift fÃ¼r Morphologie der Tiere] 119:185-221.; Karlsson, D., and F. Ronquist. 2012. Skeletal Morphology of Opius d…	mesophragma		Townes HK. The genera of Ichneumonidae Part 1. Mem Entomol Inst. 1969; 11: 1-300.
= middle phragma							Snodgrass RE. The thorax of the Hymenoptera. Proc U S Nat Mus. 1910; 39: 37-91.
= second phragma							Ronquist F, Nordlander G. Skeletal morphology of an archaic cynipoid, Ibalia rufipes (Hymenoptera: Ibaliidae). Entomol Scand. 1989; 33: 1-60.
mesophragmo-metaphragmal muscle	ph2-ph3	The metaphragmal muscle that arises from the mesophragma and inserts on the metaphragma.	http://purl.obolibrary.org/obo/HAO_0000925	Mikó, I. 2009. -2014 Curator. Hymenoptera Anatomy Ontology.	mesophragmo-metaphragmal muscle		Mikó I. Curator. Hymenoptera Anatomy Ontology. 2009. Available: http://glossary.hymao.org/projects/32/public/ontology/.
= retractor of the mesothoracic postphragma							Snodgrass RE. The skeleto-muscular mechanisms of the honey bee. Smithsonian Misc Coll. 1942; 103: 1-120.
= metathoracic longitudinal							Kelsey L. The skeleto-muscular mechanism of the dobson fly, Corydalus cornutus Part II Pterothorax. Cornell Univ Agric Exp Stat Mem. 1957; 346: 1-42.
= t14							Matsuda R. Morphology and evolution of the insect thorax. Mem Entomol Soc Can. 1970; 76: 1-431.
= 2ph-3ph							Heraty JM, Woolley JB, Darling DC. Phylogenetic implications of the mesofurca and the mesopostnotum in Hymenoptera. J Hymenopt Res. 1994; 3: 241-277.
= second phragmo-third phragmal							Vilhelmsen L. Before the wasp-waist: comparative anatomy and phylogenetic implications of the skeleto-musculature of the thoraco-abdominal boundary region in basal Hymenoptera (Insecta). Zoomorphology. 2000; 119: 185-221.
= musculus mesophragma-metaphragmalis							Friedrich F, Beutel R. The thorax of Zorotypus (Hexapoda, Zoraptera) and a new nomenclature for the musculature of Neoptera. Arthropod Struct Dev. 2008; 37: 26-54.
= median mesophragmo-metaphragmal muscle							Vilhelmsen L, Mikó I, Krogmann L. Beyond the wasp-waist: structural diversity and phylogenetic significance of the mesosoma in apocritan wasps (Insecta: Hymenoptera). Zool J Linn Soc. 2010; 159 :22-194.
= lateral mesophragmo-metaphragmal muscle							Vilhelmsen L, Mikó I, Krogmann L. Beyond the wasp-waist: structural diversity and phylogenetic significance of the mesosoma in apocritan wasps (Insecta: Hymenoptera). Zool J Linn Soc. 2010; 159 :22-194.
mesopostnotum	pn2	The sclerite that bears the mesophragma and the mesolaterophragma.	http://purl.obolibrary.org/obo/HAO_0000567	Deans, A. R. 2009. HAO curator..; Karlsson, D., and F. Ronquist. 2012. Skeletal Morphology of Opius dissitus and Biosteres carbonarius (Hymenoptera: Braconidae), with a Discussion of Terminology. PLoS ONE 7:e32573.	mesopostnotum		Snodgrass RE. The thorax of the Hymenoptera. Proc U S Nat Mus. 1910; 39: 37-91.
mesoscutellum	scl2	The scutellum that is located on the mesonotum.	http://purl.obolibrary.org/obo/HAO_0000574	Snodgrass, R. E. 1935. Principles of insect morphology. McGraw-Hill Book Co., Inc., New York & London 667 pp.; Mikó, I. 2009. -2014 Curator. Hymenoptera Anatomy Ontology.; Karlsson, D., and F. Ronquist. 2012. Skeletal Morphology of Opius dissitus and Biosteres carbonarius (Hymenoptera: Braconidae), with a Discussion of Terminology. PLoS ONE 7:e32573.	mesoscutellum		Snodgrass RE. The thorax of the Hymenoptera. Proc U S Nat Mus. 1910; 39: 37-91.
= scutellum							Kirby W, Spencer W. An introduction to Entomology: or elements of the Natural History of insects. 5th ed. v. 3. London: Longman et al.; 1828.
metanotum	n3	The alinotum that is located in the metathorax, is connected with the mesoscutellum and the mesopostnotum anteriorly and the acrotergite of the first abdominal tergum posteromedially.	http://purl.obolibrary.org/obo/HAO_0000603	Snodgrass, R. E. 1935. Principles of insect morphology. McGraw-Hill Book Co., Inc., New York & London 667 pp.; Mikó, I. 2009. -2014 Curator. Hymenoptera Anatomy Ontology.; Karlsson, D., and F. Ronquist. 2012. Skeletal Morphology of Opius dissitus and Biosteres carbonarius (Hymenoptera: Braconidae), with a Discussion of Terminology. PLoS ONE 7:e32573.	metanotum		Shuckard WE. A Manual of entomology. tr. from the German of Dr. Herman Burmeister by W. E. Shuckard, with additions by the author, and original notes and plates by the translator. London: E. Churchton; 1836.
metaphragma	ph3	The phragma that corresponds to the site of origin of the mesophragmo-metaphragmal and metaphragmo-second abdominal tergal muscles.	http://purl.obolibrary.org/obo/HAO_0000606	Mikó, I. 2009. -2014 Curator. Hymenoptera Anatomy Ontology.; Vilhelmsen, L. B. 2000. Before the wasp-waist: Comparative anatomy and phylogenetic implications of the skeleto-musculature of the thoraco-abdominal boundary region in basal Hymenoptera (Insecta) . Zoomorphology [was Zeitschrift fÃ¼r Morphologie der Tiere] 119:185-221.	metaphragma		Snodgrass RE. The Thorax of insects and the articulation of the wings. Proc U S Nat Mus. 1909; 36: 511-595.
= third phragma							Ronquist F, Nordlander G. Skeletal morphology of an archaic cynipoid, Ibalia rufipes (Hymenoptera: Ibaliidae). Entomol Scand. 1989; 33: 1-60.
metaphragmo-second abdominal tergal muscle	ph3-T2	The second abdominal tergal muscle that arises from the metaphragma and inserts on the dorsal surface of the second abdominal tergum.	http://purl.obolibrary.org/obo/HAO_0001011	Vilhelmsen, L. B., I. Mikó, and L. Krogmann. 2010. Beyond the wasp waist: structural diversity and phylogenetic significance of the mesosoma in apocritan wasps (Insecta: Hymenoptera). Zoological Journal of the Linnean Society [=Journal of the Linnean Society of London, Zoology] 159:22-194.	metaphragmo-second abdominal tergal muscle		Vilhelmsen L, Mikó I, Krogmann L. Beyond the wasp-waist: structural diversity and phylogenetic significance of the mesosoma in apocritan wasps (Insecta: Hymenoptera). Zool J Linn Soc. 2010; 159 :22-194.
= third phragmo-second abdominal tergal muscle							Mikó I, Vilhelmsen L, Johnson NF, Masner L, Pénzes Z. Morphology of Scelionidae (Hymenoptera: Platygastroidea): head and mesosoma. Zootaxa. 2007; 1571: 1-78.
metapleural arm	pl3ar	The area that is located anterodorsally on the metapleuron.	http://purl.obolibrary.org/obo/HAO_0000608	Snodgrass, R. E. 1935. Principles of insect morphology. McGraw-Hill Book Co., Inc., New York & London 667 pp.; Mikó, I. 2009. -2014 Curator. Hymenoptera Anatomy Ontology.	metapleural arm		Vilhelmsen L. Before the wasp-waist: comparative anatomy and phylogenetic implications of the skeleto-musculature of the thoraco-abdominal boundary region in basal Hymenoptera (Insecta). Zoomorphology. 2000; 119: 185-221.
metapleural carina	pl3c	The carina that delimits the metapleuron dorsally from the propodeum, extends from just ventral of the metapleural arm to the metacoxal articulation and passes anteroventral to the propodeal spiracle.	http://purl.obolibrary.org/obo/HAO_0000609	Johnson, N. F. 1984. Systematics of Nearctic Telenomus: classification and revisions of the podisi and phymatae species groups (Hymenoptera: Scelionidae). Bull. Ohio Biol. Surv. 6:1-113.; Mikó, I. 2009. -2014 Curator. Hymenoptera Anatomy Ontology.	metapleural carina		Townes HK. The genera of Ichneumonidae Part 1. Mem Entomol Inst. 1969; 11: 1-300.
= longitudinal lateral carina							Gordh G, Harris A. New records and a new species of Eupsenella (Hymenoptera: Bethylidae) in New Zealand. J R Soc N Z. 1996. 26(4): 529-536.
= lateral carina							Evans HE. A Synopsis of the American Bethylidae (Hymenoptera, Aculeata). Bull Mus Comp Zool. 1964; 132(1): 1-222.
metapostnotal depression*	pn3d	Depression located anteromedially to the mespostnotal-propodeal suture.					in this work
= basal fovea							Graham MWR. The Pteromalidae of northwestern Europe (Hymenoptera, Chalcidoidea). Bull Br Mus (Nat Hist) Entomol.1969; 16: 1-908.
metapostnotal median carina*	pn3mc	The longitudinal carina located medially on the metaposnotum.					in this work
= median longitudinal keel							Hedicke H, Kerrich GH. A revision of the family Liopteridae (Hymenoptera, Cynipoidea). Trans R Entomol Soc Lond. 1940; 90: 177-225.
= median carina of propodeum							Evans HE. The North American species of Dissomphalus (Hymenoptera, Bethylidae). Proc Entomol Soc Wash. 1954; 56: 288-309.
= median carina							Evans HE. A Synopsis of the American Bethylidae (Hymenoptera, Aculeata). Bull Mus Comp Zool. 1964; 132(1): 1-222.
= plica media							Richards OW. Hymenoptera introduction and key to families: handbooks for the identification of British insects. 2nd ed. London: R Entomol Soc Lond. 1977.
= median propodeal carina							Ronquist F, Nordlander G. Skeletal morphology of an archaic cynipoid, Ibalia rufipes (Hymenoptera: Ibaliidae). Entomol Scand. 1989; 33: 1-60.
= median longitudinal carina							Gordh G, Harris A. New records and a new species of Eupsenella (Hymenoptera: Bethylidae) in New Zealand. J R Soc N Z. 1996. 26(4): 529-536.
= median discal carina							Azevedo CO. The dumosus group of Dissomphalus Ashmead (Hymenoptera, Bethylidae). Bol Mus Para Emílio Goeldi Sér Zool. 2000; 16(2): 91-97.
= median propodeal keel							Masner L, García JL. The genera of Diapriinae (Hymenoptera: Diapriidae) in the new world. Bull Am Mus Nat Hist. 2002; 268: 107-138.
metapostnotal propodeal suture**	mps	The suture which marks the border between the metapostnotum and propodeum. It can be represented by a carina.					Reid JA. The thorax of the wingless and short-winged Hymenoptera. Trans R Entomol Soc Lond. 1941; 91(8): 367-446.
= carena discal							Evans HE. A Synopsis of the American Bethylidae (Hymenoptera, Aculeata). Bull Mus Comp Zool. 1964; 132(1): 1-222.
= lateral discal carina							Evans HE. The Bethylidae of America North of Mexico. Mem Am Entomol Inst. 1978; (27): 1-332.
= metapostnotal-propodeal groove							Whitfield JB. Phylogenetic review of the Stiropius group of genera (Hymenoptera: Braconidae, Rogadinae) with description of a neotropical genus. Proc Entomol Soc Wash. 1990; 92: 36-43.
= plica							Graham MWR. The Pteromalidae of northwestern Europe (Hymenoptera, Chalcidoidea). Bull Br Mus (Nat Hist) Entomol.1969; 16: 1-908.
= plica lateralis							Richards OW. Hymenoptera introduction and key to families: handbooks for the identification of British insects. 2nd ed. London: R Entomol Soc Lond. 1977.
= plical carina							Gibson GAP, Read JD, Fairchild R. Chalcid wasps (Chalcidoidea): illustrated glossary of positional and morphological terms. 1998. Available at http://res2. agr. ca/ecorc/apss/chglintr. htm.
metapostnotum	pn3	The postnotum that is situated inbetween the metathorax and abdominal tergite 1. The metapostnotum is fused with the abdominal tergum 1.	http://purl.obolibrary.org/obo/HAO_0000622	Mikó, I. 2009. -2014 Curator. Hymenoptera Anatomy Ontology.	metapostnotum		Brothers DJ. Modifications of the metapostnotum and origin of the ‘propodeal triangle’ in Hymenoptera Aculeata. Syst Entomol. 1976; 1: 177-182.
metascutellar arm	sct3a	The area that is elevated and extends along the posterior margin of the metanotum from the metascutellum to the supraalar area.	http://purl.obolibrary.org/obo/HAO_0000623	Vilhelmsen, L. B. 2000. Before the wasp-waist: Comparative anatomy and phylogenetic implications of the skeleto-musculature of the thoraco-abdominal boundary region in basal Hymenoptera (Insecta) . Zoomorphology [was Zeitschrift fÃ¼r Morphologie der Tiere] 119:185-221.; Mikó, I. 2009. -2014 Curator. Hymenoptera Anatomy Ontology.	metascutellar arm		Krogmann L, Vilhelmsen L. Phylogenetic implications of the mesosomal skeleton in Chalcidoidea (Hymenoptera, Apocrita) - tree searches in a jungle of homoplasy. Invertebr Syst. 2006; 20: 615-674.
= scutellar arm							Vilhelmsen L. Before the wasp-waist: comparative anatomy and phylogenetic implications of the skeleto-musculature of the thoraco-abdominal boundary region in basal Hymenoptera (Insecta). Zoomorphology. 2000; 119: 185-221.
= posterior bar of metascutellum							Karlsson D, Ronquist F. Skeletal morphology of Opius dissitus and Biosteres carbonarius (Hymenoptera: Braconidae), with a discussion of terminology. PLoS ONE. 2012; 7(4) (e32573): 1-38.
metathorax	th3	The thoracic segment that is located between the mesothorax and the first abdominal tergum and is delimited by the metanotum and the metapectus.	http://purl.obolibrary.org/obo/HAO_0000630	Goulet, H., and J. T. Huber. 1993. Hymenoptera of the World: An Identification Guide to Families. Research Branch, Agriculture Canada Publication 1894/E., Ottawa, ON 668 pp.; Deans, A. R. 2009. HAO curator..	metathorax		Shuckard WE. A Manual of Entomology. tr. from the German of Dr. Herman Burmeister by W. E. Shuckard, with additions by the author, and original notes and plates by the translator. London: E. Churchton; 1836.
metepimeron	epm3	The epimeron that is located on the metapleuron and is located posteriorly of the metapleural sulcus.	http://purl.obolibrary.org/obo/HAO_0000632	Mikó, I. 2009. -2014 Curator. Hymenoptera Anatomy Ontology.	metepimeron		Whitfield JB, Johnson NF, Hamerski MR. Identity and phylogenetic significance of the metapostnotum in nonaculeate Hymenoptera. Ann Entomol Soc Am. 1989; 82: 663-673.
= metepimerum							Snodgrass RE. The thorax of the Hymenoptera. Proc U S Nat Mus. 1910; 39: 37-91.
= epimeron of the metathorax							Snodgrass RE. The skeleto-muscular mechanisms of the honey bee. Smithsonian Misc Coll. 1942; 103: 1-120.
paraspiracular carina	sp1c	The carina that extends along the lateral margin of the paraspiracular sulcus.	http://purl.obolibrary.org/obo/HAO_0001605	Gibson , G. A. P., J. D. Read , and R. Fairchild. 1998. Chalcid wasps (Chalcidoidea): illustrated glossary of positional and morphological terms ..; Mikó, I. 2009. -2014 Curator. Hymenoptera Anatomy Ontology.	paraspiracular carina		Gibson GAP, Read JD, Fairchild R. Chalcid wasps (Chalcidoidea): illustrated glossary of positional and morphological terms. 1998. Available at http://res2. agr. ca/ecorc/apss/chglintr. htm.
paraspiracular sulcus	sp1s	The sulcus that is longitudinal and extends posteriorly of the first abdominal spiracle.	http://purl.obolibrary.org/obo/HAO_0001665	Mikó, I. 2009. -2014 Curator. Hymenoptera Anatomy Ontology.; Krogmann, L., and L. Vilhelmsen. 2006. Phylogenetic implications of the mesosomal skeleton in Chalcidoidea (Hymenoptera, Apocrita) - tree searches in a jungle of homoplasy. Invertebrate Systematics 20:615-674.	paraspiracular sulcus		Gibson GAP, Read JD, Fairchild R. Chalcid wasps (Chalcidoidea): illustrated glossary of positional and morphological terms. 1998. Available at http://res2. agr. ca/ecorc/apss/chglintr. htm.
= postspiracular sulcus							Gibson GAP, Read JD, Fairchild R. Chalcid wasps (Chalcidoidea): illustrated glossary of positional and morphological terms. 1998. Available at http://res2. agr. ca/ecorc/apss/chglintr. htm.
= spiracular sulcus							Graham MWR. The Pteromalidae of northwestern Europe (Hymenoptera, Chalcidoidea). Bull Br Mus (Nat Hist) Entomol.1969; 16: 1-908.
= spiracular sulcus of propodeum							Gibson GAP, Read JD, Fairchild R. Chalcid wasps (Chalcidoidea): illustrated glossary of positional and morphological terms. 1998. Available at http://res2. agr. ca/ecorc/apss/chglintr. htm.
= sulcus spiracularis							Richards OW. Hymenoptera introduction and key to families: handbooks for the identification of British insects. 2nd ed. London: R Entomol Soc Lond. 1977.
= postspiracular furrow							Krogmann L, Burks RA. Doddifoenus wallacei, a new giant parasitoid wasp of the subfamily Leptofoeninae (Chalcidoidea: Pteromalidae), with a description of its mesosomal skeletal anatomy and a molecular characterization. Zootaxa. 2009; 2194: 21-36.
posterior propodeal projection	ppp	The propodeal spine that is located posteromedially of the first abdominal spiracle.	http://purl.obolibrary.org/obo/HAO_0000763	Mikó, I., L. Vilhelmsen, N. F. Johnson, L. Masner , and Z. Pénzes. 2007. Morphology of Scelionidae (Hymenoptera: Platygastroidea): head and mesosoma. Zootaxa 1571:1-78.; Mikó, I. 2009. -2014 Curator. Hymenoptera Anatomy Ontology.	posterior propodeal projection		Mikó I, Vilhelmsen L, Johnson NF, Masner L, Pénzes Z. Morphology of Scelionidae (Hymenoptera: Platygastroidea): head and mesosoma. Zootaxa. 2007; 1571: 1-78.
= lateral propodeal projection							Bohart RM. A Key to the species of Spintharina with descriptions of new species and indication of species groups (Hymenoptera, Chrysididae). Psyche. 1987; 94(1-2): 93-101.
= posterolateral propodeal process							Ronquist F. Phylogeny and classification of the Liopteridae, an archaic group of cynipoid wasps (Hymenoptera). Entomologica Scandinavica. 1995; 46: 1-74.
prespiracular depression of the propodeum*	pdpr	Depression located anteriorly to the propodeal spiracle.					in this work
propodeal declivity**	prdc	The propodeum area located between the posterior carina and Nucha (area around the propodeal foramen).					Evans HE. Further Studies on Neotropical Pristocerinae (Hymenoptera, Bethylidae). Acta Hymenopt. 1966; 2(3): 99-117.
prophragmo-mesophragmal muscle	ph1-ph2	The mesophragmal muscle that extends between the prophragma and mesophragma.	http://purl.obolibrary.org/obo/HAO_0000335	Vilhelmsen, L. B., I. Mikó, and L. Krogmann. 2010. Beyond the wasp waist: structural diversity and phylogenetic significance of the mesosoma in apocritan wasps (Insecta: Hymenoptera). Zoological Journal of the Linnean Society [=Journal of the Linnean Society of London, Zoology] 159:22-194.	prophragmo-mesophragmal muscle		Vilhelmsen L, Mikó I, Krogmann L. Beyond the wasp-waist: structural diversity and phylogenetic significance of the mesosoma in apocritan wasps (Insecta: Hymenoptera). Zool J Linn Soc. 2010; 159 :22-194.
= internal longitudinal dorsal muscle of the mesothorax							Snodgrass RE. The skeleto-muscular mechanisms of the honey bee. Smithsonian Misc Coll. 1942; 103: 1-120.
= indirect depressor of the wing							Snodgrass RE. The skeleto-muscular mechanisms of the honey bee. Smithsonian Misc Coll. 1942; 103: 1-120.
= 1ph-2ph							Smith JB. Explanation of terms used in Entomology. Brooklyn: Brooklyn Entomological Society; 1906.
= first phragmo-second Phragmal							Mikó I, Vilhelmsen L, Johnson NF, Masner L, Pénzes Z. Morphology of Scelionidae (Hymenoptera: Platygastroidea): head and mesosoma. Zootaxa. 2007; 1571: 1-78.
= musculus prophragma-mesophragmalis							Friedrich F, Beutel R. The thorax of Zorotypus (Hexapoda, Zoraptera) and a new nomenclature for the musculature of Neoptera. Arthropod Struct Dev. 2008; 37: 26-54.
propodeal spiracle	prs	The abdominal spiracle that is the anteriormost in the body.	http://purl.obolibrary.org/obo/HAO_0000329	Curators, H. A. O. 2009. The Hymenoptera Anatomy Ontology Curation Team. Hymenoptera Anatomy Ontology.; Gibson , G. A. P., J. D. Read , and R. Fairchild. 1998. Chalcid wasps (Chalcidoidea): illustrated glossary of positional and morphological terms ..; Karlsson, D., and F. Ronquist. 2012. Skeletal Morphology of Opius dissitus and Biosteres carbonarius (Hymenoptera: Braconidae), with a Discussion …	propodeal spiracle		Rohwer SA. Notes on sawflies, with descriptions of new species. Proc U S Nat Mus. 1912; 43: 205-251.
= first abdominal spiracle							Snodgrass RE. The thorax of the Hymenoptera. Proc U S Nat Mus. 1910; 39: 37-91.
propodeo-second abdominal segment muscle	T1-S/T2	The muscle that arises from the propodeum and inserts laterally on the second abdominal segment.	http://purl.obolibrary.org/obo/HAO_0002284	Mikó, I. 2009. -2014 Curator. Hymenoptera Anatomy Ontology.; Vilhelmsen, L. B., I. Mikó, and L. Krogmann. 2010. Beyond the wasp waist: structural diversity and phylogenetic significance of the mesosoma in apocritan wasps (Insecta: Hymenoptera). Zoological Journal of the Linnean Society [=Journal of the Linnean Society of London, Zoology] 159:22-194.	propodeo-second abdominal segment muscle		Vilhelmsen L, Mikó I, Krogmann L. Beyond the wasp-waist: structural diversity and phylogenetic significance of the mesosoma in apocritan wasps (Insecta: Hymenoptera). Zool J Linn Soc. 2010; 159 :22-194.
propodeum	pr	The area of the metapectal-propodeal complex that is located posterior to the metapleural carina.	http://purl.obolibrary.org/obo/HAO_0001249	Mikó, I. 2009. -2014 Curator. Hymenoptera Anatomy Ontology.; Mikó, I., L. Vilhelmsen, N. F. Johnson, L. Masner , and Z. Pénzes. 2007. Morphology of Scelionidae (Hymenoptera: Platygastroidea): head and mesosoma. Zootaxa 1571:1-78.; Johnson, N. F. 1984. Systematics of Nearctic Telenomus: classification and revisions of the podisi and phymatae species groups (Hymenoptera: Scelionidae). Bull. Ohio Bi…	propodeum		Newman E. The grammar of Entomology. London: Frederick Westley and A. H. Davis Stationer’- Hall-Court; 1835.
= premier anneau de l'abdomen (basal ring of abdomen)							Audouin JV. Recherches anatomiques sur le thorax des animaux articulés et celui des insectes hexapodes en particulier. Ann Sci Nat Zool. 1824; 1: 97-135-416-432.
transverse anterior carina**	tac	The carina located along the anterior margin of the dorsal area of propodeum and metapostnotum.					Evans HE. A Synopsis of the American Bethylidae (Hymenoptera, Aculeata). Bull Mus Comp Zool. 1964; 132(1): 1-222.
transverse porterior carina**	tpc	The carina located along the posterior margin of the dorsal area of propodeum.					Evans HE. A Revision of the genus Pristocera in the Americas (Hymenoptera, Bethylidae). Bull Mus Comp Zool. 1963; 129(4): 241-290.
= posterior carina							Evans HE. A Synopsis of the American Bethylidae (Hymenoptera, Aculeata). Bull Mus Comp Zool. 1964; 132(1): 1-222.
